# Supplementary material for: Auditory-motor synchronization varies among individuals and is critically shaped by acoustic features
Source: Commun Biol. 2023 Jun 21;6:658. doi: 10.1038/s42003-023-04976-y (PMC10284880; doi:10.1038/s42003-023-04976-y)
Supplement: Supplementary file 4 — Supplementary Data [file 42003_2023_4976_MOESM4_ESM.xlsm]

## Sheet: experiment_1
ID	HL	Gender	Years music experience	Speech-VocalTract	Speech-Hands	Tones-VocalTract	Tones-Hands	Speech-VocalTract_Surrogate	Speech-Hands_Surrogate	Tones-VocalTracts_Surrogate	Tones-Hands_Surrogate	Speech-VocalTract_Sham	Speech-Hands_Sham	Tones-VocalTract_Sham	Tones-Hands_Sham	Phase_Tones-VocalTract	Phase_Tones-Hands
sub-000.mat	0	F	0	0.311057	0.195577	0.712332	0.432087	0.35806	0.431891	0.363428	0.268104	0.310775	0.545631	0.174496	0.927951	0.0697	0.9267
sub-001.mat	0	M	2	0.459442	0.114005	0.77781	0.946645	0.482651	0.113143	0.420061	0.372431	0.716309	0.51737	0.671572	0.75097	0.4342	0.8819
sub-002.mat	1	M	20	0.69505	0.680697	0.798688	0.928332	0.463445	0.440624	0.397992	0.36077	0.391828	0.780749	0.300882	0.155873	1.214	0.8847
sub-003.mat	1	M	14	0.822718	0.949707	0.882171	0.939895	0.482877	0.331616	0.372183	0.375438	0.635123	0.419534	0.700511	0.179888	0.1878	0.4585
sub-004.mat	1	M	0	0.707831	0.770209	0.864296	0.965559	0.444757	0.448971	0.339348	0.386867	0.688944	0.920667	0.649289	0.732939	-0.5	0.5125
sub-007.mat	0	F	0	0.419207	0.292115	0.701076	0.925879	0.379374	0.465356	0.361982	0.404191	0.328063	0.424666	0.322082	0.692748	0.146	1.3405
sub-008.mat	0	F	3	0.372564	0.17502	0.750064	0.824685	0.335156	0.170696	0.415332	0.399046	0.509369	0.486161	0.43154	0.128463	0.3111	0.7404
sub-010.mat	0	M	0	0.424805	0.603538	0.552693	0.915748	0.462671	0.236646	0.387615	0.41803	0.511586	0.882726	0.485385	0.70944	0.3023	1.0786
sub-012.mat	1	M	6	0.761485	0.872974	0.831387	0.90619	0.411924	0.372679	0.424727	0.396352	0.582764	0.736779	0.533191	0.672711	0.5331	0.4344
sub-103.mat	1	F	23	0.845615	0.868456	0.907965	0.943156	0.509838	0.393995	0.388849	0.388482	0.745964	0.509608	0.716313	0.930698	0.1076	0.5854
sub-104.mat	1	F	10	0.803215	0.865987	0.850302	0.929476	0.458706	0.33439	0.366209	0.392698	0.627603	0.541409	0.558314	0.658206	0.1685	0.1596
sub-105.mat	1	M	4	0.851411	0.850199	0.876836	0.937885	0.482563	0.373163	0.386435	0.39705	0.865062	0.804901	0.538475	0.841939	-0.2874	0.3088
sub-106.mat	0	F	3	0.405947	0.409171	0.615377	0.706604	0.392955	0.518609	0.398099	0.457623	0.204683	0.879148	0.179512	0.706568	-0.0201	0.8871
sub-107.mat	0	M	0	0.16411	0.24928	0.305439	0.80167	0.196457	0.319939	0.330565	0.493302	0.51049	0.718143	0.47281	0.823835	0.2586	0.3224
sub-109.mat	0	F	2	0.315307	0.601731	0.241469	0.913005	0.328064	0.595394	0.23204	0.402465	0.327722	0.165351	0.211505	0.671365	0.3902	1.1776
sub-121.mat	1	M	0	0.757671	0.903735	0.90126	0.9636	0.441609	0.353283	0.369355	0.386544	0.536738	0.566997	0.553724	0.209631	-0.5052	0.3789
sub-123.mat	0	F	3	0.252844	0.497884	0.900191	0.483394	0.205945	0.572754	0.401172	0.647494	0.435014	0.608303	0.409008	0.497207	0.2566	0.6453
sub-201.mat	1	M	0	0.772921	0.927744	0.730278	0.961689	0.480501	0.350372	0.32676	0.379187	0.493839	0.464307	0.460392	0.675722	0.3851	0.4342
sub-203.mat	1	F	0	0.713718	0.752704	0.764452	0.860205	0.447709	0.455699	0.416421	0.430433	0.639822	0.634567	0.625704	0.826677	0.7048	0.2594
sub-204.mat	1	F	0	0.745489	0.861469	0.720053	0.957038	0.460036	0.36412	0.425549	0.390081	0.369813	0.80296	0.2863	0.851883	-0.1069	0.6224
sub-205.mat	1	F	0	0.762626	0.843202	0.871986	0.955381	0.471268	0.362469	0.386945	0.359324	0.205693	0.456844	0.155615	0.728515	0.3905	0.7643
sub-206.mat	1	F	0	0.662131	0.807171	0.785347	0.796687	0.461941	0.377114	0.396588	0.431128	0.262105	0.430926	0.182607	0.829535	-1.1694	0.1833
sub-207.mat	0	M	7	0.263507	0.088684	0.860554	0.929331	0.330909	0.064544	0.38266	0.402186	0.182154	0.412151	0.136682	0.323222	0.512	0.8673
sub-208.mat	0	M	0	0.264962	0.261929	0.655957	0.456467	0.304587	0.434991	0.38196	0.228929	0.394865	0.148811	0.349197	0.135037	0.4889	1.1682
sub-209.mat	0	F	0	0.235693	0.0920586	0.333757	0.241162	0.252384	0.114873	0.294105	0.396777	0.203622	0.384777	0.154899	0.136803	0.2062	0.4545
sub-210.mat	1	F	2	0.709362	0.928234	0.757535	0.932556	0.437804	0.354893	0.393549	0.389761	0.816393	0.837099	0.785378	0.897521	-0.7594	0.5482
sub-211.mat	0	M	0	0.284999	0.298553	0.788354	0.790893	0.283031	0.523208	0.343084	0.326198	0.553798	0.36809	0.592159	0.456749	-0.091	1.1875
sub-212.mat	1	F	0	0.721508	0.879087	0.822295	0.918861	0.46893	0.337184	0.371226	0.408037	0.602262	0.763191	0.540831	0.203783	0.4067	0.8899
sub-213.mat	1	M	3	0.861437	0.884129	0.922582	0.922017	0.514829	0.352789	0.408332	0.408903	0.656648	0.185722	0.54785	0.136773	-0.4817	-0.125
sub-214.mat	1	M	0	0.825721	0.654825	0.814741	0.813432	0.46726	0.38449	0.387854	0.374384	0.558804	0.792188	0.502445	0.702535	0.0492	0.3103
sub-215.mat	1	F	0	0.664381	0.866938	0.619791	0.899187	0.338747	0.351387	0.352712	0.378788	0.298088	0.367253	0.200817	0.330658	-0.195	0.7892
sub-216.mat	1	F	0	0.684067	0.899032	0.777049	0.789672	0.416688	0.362123	0.373241	0.467206	0.230478	0.760057	0.144007	0.750797	0.2004	0.6496
sub-217.mat	0	F	0	0.402538	0.411919	0.445632	0.125895	0.334771	0.298108	0.322684	0.219049	0.228808	0.128948	0.220059	0.287379	1.2249	1.0864
sub-221.mat	1	F	0	0.760673	0.893841	0.910403	0.969536	0.437919	0.344761	0.372964	0.368706	0.181681	0.170099	0.16584	0.212896	-0.0494	0.4135
sub-222.mat	1	M		0.750911	0.840235	0.863548	0.930074	0.41906	0.379269	0.372462	0.411055	0.576468	0.655667	0.499507	0.734836	-0.0192	0.495
sub-224.mat	0	F	0	0.266507	0.244682	0.70385	0.63268	0.260648	0.291328	0.360703	0.515431	0.27807	0.286913	0.201167	0.327068	0.4251	1.1342
sub-225.mat	1	M	0	0.827216	0.943011	0.913999	0.959372	0.493009	0.36169	0.385001	0.384836	0.576689	0.526957	0.480693	0.457766	-0.097	0.6544
sub-226.mat	1	M	10	0.716508	0.889339	0.873507	0.959114	0.427945	0.343467	0.363238	0.387617	0.617477	0.881385	0.540668	0.823409	-0.2717	0.4023
sub-227.mat	0	F	0	0.422803	0.350723	0.51459	0.353069	0.351361	0.153024	0.355859	0.517846	0.53104	0.141698	0.447598	0.535147	-0.3212	1.2098
sub-229.mat	1	F	14	0.726969	0.93999	0.896571	0.964533	0.444698	0.347967	0.388223	0.394088	0.722427	0.85051	0.655679	0.904369	0.4074	0.5455
sub-230.mat	1	F	4	0.713896	0.819728	0.802707	0.967837	0.414028	0.297718	0.369385	0.378767	0.862148	0.567633	0.840713	0.245577	1.4042	0.6283
sub-231.mat	1	M	1	0.616614	0.916212	0.805239	0.773362	0.370022	0.363626	0.366543	0.359955	0.291947	0.551642	0.242698	0.838879	0.3321	0.8653
sub-232.mat	1	F	0	0.787504	0.737891	0.816171	0.719472	0.458344	0.410647	0.356066	0.452684	0.323009	0.310391	0.201357	0.4881	-0.6516	0.4107
sub-233.mat	0	M	1	0.359436	0.403143	0.610537	0.885202	0.432103	0.794635	0.454123	0.405631	0.348344	0.630657	0.244932	0.666458	0.6534	1.0134
sub-234.mat	1	F	0	0.714194	0.924939	0.576861	0.95884	0.412988	0.33789	0.347341	0.378727	0.485776	0.312601	0.370357	0.511922	0.2999	0.3453
sub-235.mat	1	M	10	0.718343	0.955921	0.759183	0.973897	0.425837	0.336242	0.35135	0.381156	0.564758	0.824726	0.502153	0.848195	0.1818	0.9298
sub-236.mat	1	M	4	0.688377	0.730368	0.710892	0.905239	0.395512	0.405427	0.373208	0.378832	0.170166	0.487167	0.155368	0.336756	0.2768	0.4567
sub-237.mat	0	F	0	0.50796	0.171333	0.549458	0.358054	0.481071	0.193232	0.425031	0.533896	0.0800143	0.170469	0.111484	0.145056	0.1014	0.9073
sub-241.mat	0	F	0	0.345284	0.447279	0.674545	0.195836	0.334118	0.373343	0.374898	0.153094	0.28429	0.188518	0.183487	0.441118	0.0807	0.8654
sub-244.mat	0	M	0	0.131558	0.0958918	0.548156	0.970903	0.146095	0.127901	0.420504	0.382726	0.577597	0.741862	0.525954	0.263034	0.0622	0.8055
sub-245.mat	0	M	0	0.459151	0.685734	0.621766	0.628218	0.311513	0.455323	0.374602	0.419466	0.638283	0.608005	0.567147	0.167867	0.1112	1.0821

## Sheet: experiment_2
ID	Speech_Vocaltract	Varioustones_Vocaltract	Sametone_Vocaltract
sub-000	0.426625	0.526869	0.825183
sub-008	0.493972	0.392854	0.723565
sub-010	0.46	0.523767	0.739258
sub-106	0.432671	0.371094	0.746968
sub-109	0.39	0.49008	0.555612
sub-123	0.436	0.595636	0.72701
sub-202	0.5873	0.365891	0.737446
sub-208	0.163445	0.375122	0.152804
sub-209	0.282918	0.173922	0.230053
sub-217	0.5012	0.375641	0.568814
sub-227	0.412803	0.493225	0.203556
sub-233	0.3721	0.523455	0.790038
sub-241	0.362335	0.34784	0.62789
sub-244	0.32	0.194531	0.355575
sub-245	0.536813	0.398422	0.701867
sub-246	0.515715	0.314246	0.875939

## Sheet: experiment_3
Group	HL	Condition_i.	Condition_ii.	Condition_iii.	Baseline
0	sub-000	0.20381	0.246902	0.182682	0.4
0	sub-001	0.225537	0.402857	0.389488	0.43
0	sub-008	0.798763	0.787178	0.551643	0.49
0	sub-010	0.589307	0.637863	0.720575	0.46
0	sub-109	0.688828	0.759497	0.606933	0.39
0	sub-123	0.776744	0.824592	0.810551	0.44
0	sub-207	0.444591	0.330118	0.209502	0.28
0	sub-208	0.61093	0.677992	0.221464	0.26
0	sub-217	0.730851	0.710829	0.651584	0.5
0	sub-224	0.8105	0.829956	0.747876	0.31
0	sub-233	0.766257	0.589382	0.505688	0.37
0	sub-239	0.179295	0.14694	0.187666	0.41
0	sub-241	0.545204	0.655646	0.53231	0.36
0	sub-244	0.119328	0.200644	0.117591	0.32
0	sub-251	0.776489	0.872455	0.569316	0.5
1	sub-002		0.796285		0.781164
1	sub-003		0.874016		0.900896
1	sub-004		0.751934		0.838677
1	sub-012		0.917258		0.807259
1	sub-105		0.844852		0.827104
1	sub-121		0.776468		0.859072
1	sub-212		0.743823		0.633805
1	sub-213		0.820616		0.881194
1	sub-214		0.86972		0.832669
1	sub-215		0.588328		0.735158
1	sub-216		0.775592		0.62065
1	sub-221		0.878525		0.81101
1	sub-222		0.732115		0.781475
1	sub-225		0.914151		0.855878
1	sub-226		0.887176		0.75594
1	sub-229		0.891277		0.788657

## Sheet: ControlExperiment
ID	VariableSpeech-VocalTract	RepeatedSpeech-VocalTract
sub01	0.19232	0.737425
sub03	0.43	0.761105
sub05	0.401205	0.645115
sub12	0.50963	0.731165
sub13	0.37545	0.58787
sub14	0.53	0.591545
sub17	0.27822	0.72566
sub19	0.2788	0.392625
sub21	0.259003	0.49236
sub22	0.43232	0.33031
sub24	0.46	0.732315
sub25	0.37	0.45175
